# Supplementary material for: Construction and Immune Strategy Optimization of a Vaccine Strain for Influenza A (H5N8) Subtype
Source: Viruses. 2025 Apr 8;17(4):544. doi: 10.3390/v17040544 (PMC12031352; doi:10.3390/v17040544)
Supplement: Supplementary file 1 [file viruses-17-00544-s001.zip]

Archive with 1 entries (1 files):
- viruses-3521840-supplementary.pdf
